# Supplementary material for: Clinical Utility of a Unique Genome-Wide DNA Methylation Signature for KMT2A-Related Syndrome
Source: Int J Mol Sci. 2022 Feb 5;23(3):1815. doi: 10.3390/ijms23031815 (PMC8836705; doi:10.3390/ijms23031815)
Supplement: Supplementary file 1 [file ijms-23-01815-s001.zip]

Archive with 12 entries (10 files):
- ijms-1541287-supplementary materials/
- ijms-1541287-supplementary materials/Supplementary Files/
- ijms-1541287-supplementary materials/Supplementary Files/Additional data file.pdf
- ijms-1541287-supplementary materials/Supplementary Files/Figure S1.pdf
- ijms-1541287-supplementary materials/Supplementary Files/Figure S2.pdf
- ijms-1541287-supplementary materials/Supplementary Files/Figure S3.pdf
- ijms-1541287-supplementary materials/Supplementary Files/Table S1.xlsx
- ijms-1541287-supplementary materials/Supplementary Files/Table S2.xlsx
- ijms-1541287-supplementary materials/Supplementary Files/Table S3.xlsx
- ijms-1541287-supplementary materials/Supplementary Files/Table S4.xlsx
- ijms-1541287-supplementary materials/Supplementary Files/Table S5.xlsx
- ijms-1541287-supplementary materials/Supplementary Files/Table S6.xlsx
