# Supplementary material for: Clinical Utility of a Unique Genome-Wide DNA Methylation Signature for KMT2A-Related Syndrome
Source: Int J Mol Sci. 2022 Feb 5;23(3):1815. doi: 10.3390/ijms23031815 (PMC8836705; doi:10.3390/ijms23031815)
Supplement: Supplementary file 1 [file ijms-23-01815-s001.zip › ijms-1541287-supplementary materials/Supplementary Files/Table S1.xlsx]

## Sheet: Sheet2
Illumina Infinium Array	ID in EKD	Episignature	Genetic change in KMT2D gene (NM_003482.4 §)
450k	GSM3227766	Kabuki1	NM_003482.4(KMT2D):c.13715A>G, p.(Asn4572Ser) and NM_014727.2(KMT2B):c.7060G>A, p.(Glu2354Lys)
450k	GSM3227769	Kabuki1	NM_003482.4(KMT2D):c.1329_1332del, p.(Pro444Argfs*485)
450k	GSM3227770	Kabuki1	NM_003482.4(KMT2D):c.6595del, p.(Tyr2199Ilefs*65)
450k	GSM3227774	Kabuki1	NM_003482.4(KMT2D):c.15920_15921insT, p.(Leu5308Thrfs*37)
450k	GSM3227776	Kabuki1	Not available
450k	GSM3227777	Kabuki1	NM_003482.4(KMT2D):c.13207_13208del, p.(Asn4403Trpfs*6)
450k	GSM3227778	Kabuki1	NM_003482.4(KMT2D):c.12304C>T, p.(Gln4102*)
450k	GSM3227784	Kabuki1	Not available
450k	GSM3227787	Kabuki1	NM_003482.4(KMT2D):c.14515+1G>T
450k	GSM3227789	Kabuki1	Not available
450k	GSM3227790	Kabuki1	NM_003482.4(KMT2D):c.12268C>T, p.(Gln4090*)
450k	GSM3227792	Kabuki1	NM_003482.4(KMT2D):c.5124_5125del, p.(Arg1709Hisfs*25)
450k	KMT2D-1	Kabuki1	NM_003482.4(KMT2D):c.15061C>T, p.(Arg5021*)
450k	KMT2D-10	Kabuki1	NM_003482.4(KMT2D):c.4135_4136del, p.(Met1379Valfs*52)
450k	KMT2D-11	Kabuki1	NM_003482.4(KMT2D):c.11710C>T, p.(Gln3904*)
450k	KMT2D-12	Kabuki1	NM_003482.4(KMT2D):c.15143G>A, p.(Arg5048His)
450k	KMT2D-14	Kabuki1	NM_003482.4(KMT2D):c.16522-5_16522-4del
450k	KMT2D-2	Kabuki1	NM_003482.4(KMT2D):c.16318del, p.(Glu5440Argfs*16)
450k	KMT2D-22	Kabuki1	NM_003482.4(KMT2D):c.11158C>T, p.(Gln3720*)
450k	KMT2D-25	Kabuki1	NM_003482.4(KMT2D):c.16521+1G>T
450k	KMT2D-26	Kabuki1	NM_003482.4(KMT2D):c.1940dup, p.(Pro648Thrfs*2)
450k	KMT2D-29	Kabuki1	NM_003482.4(KMT2D):c.15088C>T, p.(Arg5030Cys)
450k	KMT2D-3	Kabuki1	NM_003482.4(KMT2D):c.15030dup, p.(Glu5011Argfs*13)
450k	KMT2D-30	Kabuki1	NM_003482.4(KMT2D):c.5135del, p.(Lys1712Argfs*10)
450k	KMT2D-32	Kabuki1	NM_003482.4(KMT2D):c.16052G>A, p.(Arg5351Gln)
450k	KMT2D-33	Kabuki1	NM_003482.4(KMT2D):c.11203C>T, p.(Gln3735*)
450k	KMT2D-36	Kabuki1	NM_003482.4(KMT2D):c.15536G>A, p.(Arg5179His)
450k	KMT2D-37	Kabuki1	NM_003482.4(KMT2D):c.15626G>T, p.(Gly5209Val)
450k	KMT2D-4#	Kabuki1	NM_003482.4(KMT2D):c.8172_8173del, p.(Ser2725Glnfs*5)
450k	KMT2D-5	Kabuki1	NM_003482.4(KMT2D):c.6595del, p.(Tyr2199Ilefs*65)
450k	KMT2D-6	Kabuki1	NM_003482.4(KMT2D):c.14055_14056del, p.(His4685Glnfs*4)
450k	KMT2D-7	Kabuki1	NM_003482.4(KMT2D):c.6295C>T, p.(Arg2099*)
450k	KMT2D-8	Kabuki1	NM_003482.4(KMT2D):c.4135_4136del, p.(Met1379Valfs*52)
450k	KMT2D-9	Kabuki1	NM_003482.4(KMT2D):c.12592C>T, p.(Arg4198*)
450k	MS0059	Kabuki1	Not available
450k	MS0097	Kabuki1	NM_003482.4(KMT2D):c.13891_13895del, p.(Pro4631Ilefs*14)
450k	MS0121	Kabuki1	NM_003482.4(KMT2D):c.509A>G, p.(Gln170Arg)
450k	MS0608	Kabuki1	NM_003482.4(KMT2D):c.1801_1822dup, p.(Leu608Profs*4)
450k	MS0711	Kabuki1	NM_003482.4(KMT2D):c.13059del, p.(Pro4354Leufs*30)
450k	MS0713	Kabuki1	NM_003482.4(KMT2D):c.839+1del
450k	MS0715	Kabuki1	NM_003482.4(KMT2D):c.5868-25G>A
450k	MS0716	Kabuki1	NM_003482.4(KMT2D):c.16229G>A, p.(Gly5410Glu)
450k	MS0718	Kabuki1	NM_003482.4(KMT2D):c.4265G>C, p.(Trp1422Ser)
450k	MS0719	Kabuki1	NM_003482.4(KMT2D):c.15844C>T, p.(Arg5282*)
450k	MS0720	Kabuki1	NM_003482.4(KMT2D):c.16294C>T, p.(Arg5432Trp)
450k	MS0721	Kabuki1	NM_003482.4(KMT2D):c.8488C>T, p.(Arg2830*)
450k	MS0734	Kabuki1	NM_003482.4(KMT2D):c.15641G>T, p.(Arg5214Leu)
450k	MS0736	Kabuki1	NM_003482.4(KMT2D):c.3907-15C>G
450k	MS0738	Kabuki1	NM_003482.4(KMT2D):c.4168dup, p.(Ala1390Glyfs*42)
450k	MS0740	Kabuki1	NM_003482.4(KMT2D):c.15289C>T, p.(Arg5097*)
450k	MS0744	Kabuki1	NM_003482.4(KMT2D):c.4419-2A>G
450k	MS0774	Kabuki1	NM_003482.4(KMT2D):c.548del, p.(Pro183Leufs*25)
450k	MS0776	Kabuki1	NM_003482.4(KMT2D):c.7411C>T, p.(Arg2471*)
450k	MS0778	Kabuki1	NM_003482.4(KMT2D):c.1966dup, p.(Leu656Profs*12)
450k	MS0781	Kabuki1	NM_003482.4(KMT2D):c.15108_15110del, p.(His5036_Glu5037delinsGln)
450k	MS0782	Kabuki1	NM_003482.4(KMT2D):c.6200del, p.(Asn2067Thrfs*27)
450k	MS0783	Kabuki1	NM_003482.4(KMT2D):c.7933C>T, p.(Arg2645*)
450k	MS0784	Kabuki1	NM_003482.4(KMT2D):c.13450C>T, p.(Arg4484*)
450k	MS0786	Kabuki1	NM_003482.4(KMT2D):c.16048A>T, p.(Lys5350*)
450k	MS0787	Kabuki1	NM_003482.4(KMT2D):c.10201C>T, p.(Gln3401*)
450k	MS0788	Kabuki1	NM_003482.4(KMT2D):c.16360C>T, p.(Arg5454*)
450k	MS0790	Kabuki1	NM_003482.4(KMT2D):c.8692C>T, p.(Gln2898*)
450k	MS0792	Kabuki1	NM_003482.4(KMT2D):c.14878C>T, p.(Arg4960*)
450k	MS0793	Kabuki1	NM_003482.4(KMT2D):c.6265A>T, p.(Lys2089*)
450k	MS0794	Kabuki1	NM_003482.4(KMT2D):c.10740+1G>A
450k	MS0795	Kabuki1	NM_003482.4(KMT2D):c.13652T>A, p.(Leu4551*)
450k	MS0796	Kabuki1	NM_003482.4(KMT2D):c.11596C>T, p.(Gln3866*)
EPIC	MS1028	Kabuki1	NM_003482.4(KMT2D):c.15289C>T, p.(Arg5097*)
EPIC	MS1236	Kabuki1	NM_003482.4(KMT2D):c.15785-10T>G
EPIC	MS1398	Kabuki1	Not available
EPIC	MS1482	Kabuki1	Not available
EPIC	MS1483	Kabuki1	Not available
EPIC	MS1777	Kabuki1	NM_003482.4(KMT2D):c.13671+1_13671+2insCTGAAACAT
450k	Proband413	Kabuki1	Not available
Table S1. Demographic and molecular characteristics of Kabuki cohort
§ MANE Select / Ensembl canonical transcript; #The original variant for this samples was NM_003482.4(KMT2D): c.8172_8173del (p.Phe2724Glnfs*5) which was incorrectly submitted to the gene expression omnibus (GEO) GSM2562774, so the mentioned variant in this table was corrected.
