# Supplementary material for: Clinical Utility of a Unique Genome-Wide DNA Methylation Signature for KMT2A-Related Syndrome
Source: Int J Mol Sci. 2022 Feb 5;23(3):1815. doi: 10.3390/ijms23031815 (PMC8836705; doi:10.3390/ijms23031815)
Supplement: Supplementary file 1 [file ijms-23-01815-s001.zip › ijms-1541287-supplementary materials/Supplementary Files/Table S2.xlsx]

## Sheet: selectedProbes_filtered
Probe	Methylation Difference	P-value	Adjusted p-value	Chromosome	Position	UCSC Gene Name(s)	UCSC Gene Type(s)	UCSC CpG Island
cg19521279	-23.7378	3.73734e-42	7.51768e-37	7	27144595			chr7:27146069-27146600
cg15372603	19.9158	3.12312e-41	3.7693e-36	7	27197239	HOXA7	TSS1500	chr7:27198182-27198514
cg03232620	18.6807	1.23099e-40	1.23807e-35	7	27197879			chr7:27198182-27198514
cg02462868	-16.7973	1.26741e-39	1.0926e-34	17	46712052			chr17:46713926-46714131
cg10180281	17.1187	1.51651e-38	9.15139e-34	7	26897714	SKAP2	Body
cg21778348	15.8252	1.27758e-37	6.42462e-33	7	27194614	HOXA7	Body	chr7:27194583-27194827
cg06911354	19.3554	7.0141e-37	3.02333e-32	7	27197455	HOXA7	TSS1500	chr7:27198182-27198514
cg05517976	-11.6093	9.37059e-37	3.76979e-32	7	27220049	HOXA10	TSS200	chr7:27219309-27219750
cg14188840	-15.7791	1.43405e-36	5.40861e-32	7	27220398	HOXA10	TSS1500	chr7:27219309-27219750
cg01132893	-21.8607	4.65319e-35	1.47788e-30	17	46712086			chr17:46713926-46714131
cg15772157	-17.4945	5.96106e-35	1.71296e-30	10	22766320			chr10:22764708-22767050
cg20747577	19.8757	6.83249e-35	1.87412e-30	7	26897253	SKAP2	Body
cg04763519	-17.4638	7.71144e-35	2.02325e-30	6	1619094			chr6:1619093-1621094
cg15037137	-16.8859	9.20859e-35	2.31539e-30	7	27144302			chr7:27146069-27146600
cg12899423	-14.0659	3.46123e-34	8.35472e-30	11	44328154	ALX4	Body	chr11:44325657-44326517
cg04265576	15.4841	1.92523e-33	4.30291e-29	7	27187372	HOXA6	TSS200	chr7:27186927-27187692
cg21958069	-12.91	3.59507e-33	7.48086e-29	17	46710112	MIR196A1	TSS200	chr17:46710812-46711419
cg21010202	-24.8232	5.23197e-33	1.05241e-28	6	1615843			chr6:1604606-1615866
cg16636522	-13.7881	1.86211e-32	3.62482e-28	17	46723671			chr17:46723731-46724383
cg04625615	-16.6149	1.95436e-32	3.6855e-28	15	41788368	ITPKA	Body	chr15:41785616-41788539
cg16977035	-13.5912	8.71481e-32	1.54675e-27	11	44330474	ALX4	Body	chr11:44330542-44331761
cg13799242	-14.0259	1.13277e-31	1.95306e-27	6	126072671	HEY2	Body	chr6:126068722-126071320
cg02707071	-12.3387	2.56965e-31	4.30738e-27	7	27143806	HOXA2	TSS1500	chr7:27143181-27143479
cg26047066	-14.6407	3.09425e-31	4.91376e-27	1	221069136			chr1:221068782-221069159
cg01078824	-13.0302	3.02831e-31	4.91376e-27	7	27220047	HOXA10	TSS200	chr7:27219309-27219750
cg20710730	-14.4232	3.2108e-31	4.96811e-27	17	46705577			chr17:46702280-46704166
cg08976101	-13.7604	1.14322e-30	1.60436e-26	11	44328423	ALX4	Body	chr11:44325657-44326517
cg17077610	-10.6541	1.49996e-30	2.05716e-26	10	22766143			chr10:22764708-22767050
cg05021771	-14.5312	2.5911e-30	3.39913e-26	2	71129289	VAX2	Body	chr2:71131200-71132256
cg04234713	-12.0752	3.62044e-30	4.64842e-26	17	46713468			chr17:46713926-46714131
cg05639068	-9.61897	4.01774e-30	5.05106e-26	2	27938112
cg09799676	-12.5338	4.10968e-30	5.0612e-26	7	27169586	HOXA4	Body	chr7:27169572-27170638
cg17105139	-16.9088	5.40665e-30	6.52529e-26	2	74729279	LOC151534;LBX2	TSS1500;Body	chr2:74729399-74731166
cg05092861	-6.51393	6.59338e-30	7.80153e-26	7	27220034	HOXA10	TSS200	chr7:27219309-27219750
cg16063640	-15.5162	8.12874e-30	9.26512e-26	10	102807511			chr10:102807774-102808271
cg17017404	-13.1795	8.13738e-30	9.26512e-26	11	44329245	ALX4	Body	chr11:44330542-44331761
cg08789713	-9.52711	9.56326e-30	1.04927e-25	21	34544414
cg22190721	-13.708	1.35936e-29	1.46483e-25	16	68269295	ESRP2	Body	chr16:68269010-68272143
cg06952262	-12.5376	1.56264e-29	1.65435e-25	17	46716806			chr17:46719360-46720234
cg20416296	-14.8435	1.79349e-29	1.86601e-25	9	124360395	DAB2IP	Body	chr9:124360438-124362382
cg11540997	-13.3859	1.88011e-29	1.92298e-25	15	45407818	DUOX2;DUOXA2	TSS1500;Body	chr15:45408573-45409528
cg05349837	-13.2406	3.07801e-29	3.09571e-25	12	54430991	HOXC4	5'UTR	chr12:54427025-54428709
cg03185964	-11.3178	4.57794e-29	4.52879e-25	12	124779138	ZNF664-FAM101A;FAM101A	5'UTR;5'UTR	chr12:124780105-124780306
cg24152179	-13.6957	5.13458e-29	4.99753e-25	22	19750918	TBX1;TBX1;TBX1	Body;Body;Body	chr22:19751653-19751909
cg06819718	-10.0489	5.71712e-29	5.47619e-25	2	45235241	SIX2	Body	chr2:45235511-45237792
cg15358152	-11.9149	6.49628e-29	6.03106e-25	6	126067399			chr6:126068722-126071320
cg16240781	-15.4624	7.19006e-29	6.57401e-25	2	45234379	SIX2	Body	chr2:45235511-45237792
cg09283043	-12.8984	7.71995e-29	6.95316e-25	7	27230252			chr7:27231805-27233097
cg18266450	-11.4859	9.43604e-29	8.3738e-25	12	54413936	HOXC6;HOXC5;HOXC4	5'UTR;Body;5'UTR	chr12:54412990-54413346
cg03085785	-10.6958	9.91101e-29	8.66784e-25	7	27247651			chr7:27244530-27245297
cg18346576	-9.05784	1.95582e-28	1.63922e-24	2	27938071
cg18509466	14.3048	2.53873e-28	2.09863e-24	1	2987961	PRDM16;PRDM16	Body;Body	chr1:2983925-2987962
cg05611263	-11.7167	3.44204e-28	2.8069e-24	12	54425634	HOXC5;HOXC5;HOXC4	TSS1500;Body;5'UTR	chr12:54424610-54425173
cg13837679	-13.8076	4.47042e-28	3.54958e-24	11	44329915	ALX4	Body	chr11:44330542-44331761
cg14354168	-17.953	4.68651e-28	3.62574e-24	6	1619134			chr6:1619093-1621094
cg22784595	-13.054	6.17869e-28	4.71967e-24	10	7455714			chr10:7449376-7455339
cg24362796	11.2194	7.62691e-28	5.75309e-24	7	27187490	HOXA-AS3;HOXA6;HOXA-AS3	Body;TSS200;Body	chr7:27186927-27187692
cg22769105	-9.83635	2.08905e-27	1.51884e-23	12	54430771	HOXC4	5'UTR	chr12:54427025-54428709
cg04852443	12.8352	2.14016e-27	1.53748e-23	1	2990064	PRDM16;PRDM16	Body;Body	chr1:2990030-2990718
cg05210501	-10.2433	3.01282e-27	2.13893e-23	7	27219344	HOXA10;HOXA10	1stExon;5'UTR	chr7:27219309-27219750
cg01572884	-7.70173	3.24399e-27	2.27626e-23	1	110610266	ALX3	Body	chr1:110610265-110613303
cg19051015	-13.8237	3.41546e-27	2.36903e-23	17	46697414			chr17:46697413-46697701
cg03910557	-9.12593	4.94177e-27	3.38877e-23	6	126074639	HEY2	Body	chr6:126068722-126071320
cg25369553	-14.4998	5.53288e-27	3.75149e-23	1	61522373			chr1:61519352-61519971
cg20454400	-11.3563	7.68857e-27	5.04312e-23	17	46720386			chr17:46719360-46720234
cg12140144	16.8062	9.13343e-27	5.86338e-23	1	2984275	FLJ42875;PRDM16;FLJ42875;PRDM16	Body;TSS1500;Body;TSS1500	chr1:2983925-2987962
cg22576236	-11.7802	9.08028e-27	5.86338e-23	4	1166933	LOC100130872-SPON2;SPON2;SPON2;SPON2	Body;TSS1500;1stExon;5'UTR	chr4:1164515-1166582
cg13549497	-11.5395	9.34112e-27	5.93359e-23	6	1621093			chr6:1619093-1621094
cg12490835	-9.34483	1.38324e-26	8.695e-23	10	22623821			chr10:22623350-22625875
cg04364219	-16.5914	1.42796e-26	8.88356e-23	2	45234140	SIX2	Body	chr2:45235511-45237792
cg27008363	-11.7098	1.51977e-26	9.35822e-23	12	54449761	HOXC4;HOXC4	3'UTR;3'UTR	chr12:54447744-54448091
cg12018047	-12.5184	1.60295e-26	9.68149e-23	5	134370688	PITX1;C5orf66	TSS1500;5'UTR	chr5:134368578-134370466
cg02431139	-10.6948	1.60435e-26	9.68149e-23	13	28540192	CDX2	Body	chr13:28540356-28541279
cg12883767	-9.83324	1.71674e-26	1.02571e-22	12	58013109	SLC26A10	TSS1500	chr12:58013171-58013652
cg11227540	-11.067	2.27997e-26	1.34887e-22	7	27169510	HOXA4	Body	chr7:27169572-27170638
cg12075107	-11.4127	2.79014e-26	1.63467e-22	12	54432430	HOXC4	5'UTR	chr12:54427025-54428709
cg26834212	-11.8395	3.12881e-26	1.81546e-22	3	32023611	ZNF860;OSBPL10;OSBPL10	5'UTR;TSS1500;TSS1500	chr3:32021969-32023364
cg05330121	-15.7276	3.25508e-26	1.8575e-22	10	77166684	C10orf41;C10orf41	Body;Body	chr10:77155128-77169600
cg06768010	-11.3066	3.26282e-26	1.8575e-22	2	74729502	LOC151534;LBX2	TSS1500;Body	chr2:74729399-74731166
cg04975966	-9.16813	3.47127e-26	1.94307e-22	1	110609973	ALX3	Body	chr1:110610265-110613303
cg07920403	-11.2744	5.42975e-26	3.00605e-22	7	27247886			chr7:27244530-27245297
cg02294302	-9.12588	6.47986e-26	3.5548e-22	1	47906276	FOXD2;FOXD2	3'UTR;1stExon	chr1:47902793-47905518
cg14566738	-9.3545	7.33911e-26	3.98991e-22	1	47905506	FOXD2;FOXD2	1stExon;3'UTR	chr1:47902793-47905518
cg00646555	-11.1945	7.49509e-26	4.03832e-22	2	71130883	VAX2	Body	chr2:71126720-71129209
cg02786793	-10.2914	1.08046e-25	5.71932e-22	9	124360337	DAB2IP	Body	chr9:124360438-124362382
cg17873048	-9.57338	1.09389e-25	5.74006e-22	17	46697700			chr17:46697413-46697701
cg02725153	-8.74112	1.11688e-25	5.81022e-22	7	40369718	SUGCT;SUGCT;SUGCT;SUGCT	Body;Body;Body;Body
cg08133584	-10.5945	1.29366e-25	6.67229e-22	16	609679	C16orf11	TSS1500	chr16:609772-611178
cg21686577	-11.1274	2.68402e-25	1.3726e-21	7	75909905	SRRM3	Body	chr7:75909703-75909906
cg25509697	-11.271	2.91976e-25	1.46828e-21	3	138666732	FOXL2;C3orf72	TSS1500;Body	chr3:138668635-138669323
cg18755942	-9.50195	3.0943e-25	1.54319e-21	3	138666719	FOXL2;C3orf72	TSS1500;Body	chr3:138668635-138669323
cg22110896	-9.77069	3.30787e-25	1.63618e-21	17	59533081	TBX4	TSS1500	chr17:59531723-59535254
cg23941495	-8.19635	3.88852e-25	1.89236e-21	17	46710068	MIR196A1	TSS200	chr17:46710812-46711419
cg00278227	-8.65158	6.10712e-25	2.94828e-21	17	46714701			chr17:46713926-46714131
cg09373597	-11.3809	6.94006e-25	3.3238e-21	3	138667775	C3orf72	Body	chr3:138668635-138669323
cg13411060	-10.7626	8.43394e-25	4.00746e-21	15	65671057	IGDCC3	TSS1500	chr15:65669310-65670617
cg17474973	7.49619	8.97519e-25	4.19852e-21	17	76770898	CYTH1;CYTH1	Body;Body
cg00216131	-7.31993	9.3607e-25	4.34517e-21	19	916776	KISS1R	TSS1500	chr19:917034-920787
cg25573884	-7.48346	9.64535e-25	4.44313e-21	7	25992424			chr7:25990012-25991320
cg01683971	-10.1408	9.77828e-25	4.46771e-21	17	46700424	HOXB9	Body	chr17:46702280-46704166
cg07483304	9.13442	9.84679e-25	4.46771e-21	7	27211741	HOXA10;HOXA10	Body;Body	chr7:27212416-27214396
cg19183743	11.6362	1.24928e-24	5.58427e-21	7	27188020	HOXA6	TSS1500	chr7:27186927-27187692
cg04873098	-15.212	1.29285e-24	5.73656e-21	1	3165191	PRDM16;PRDM16	Body;Body	chr1:3163969-3164643
cg08981421	8.90259	1.32412e-24	5.83241e-21	7	27199956			chr7:27199661-27200960
cg07259683	-11.0966	1.44264e-24	6.3084e-21	15	37196490	MEIS2;MEIS2;MEIS2;MEIS2;MEIS2;MEIS2;MEIS2;MEIS2;MEIS2	Body;Body;Body;Body;Body;Body;Body;Body;Body
cg14240300	-10.1	2.82083e-24	1.20726e-20	17	46705018	HOXB9	TSS1500	chr17:46702280-46704166
cg16779839	17.0385	3.38118e-24	1.43688e-20	17	79374327	BAHCC1	Body	chr17:79366806-79374742
cg26263915	-12.0179	3.60387e-24	1.51025e-20	9	138863166
cg03329019	-10.6363	3.73157e-24	1.55298e-20	1	221051117			chr1:221051966-221053673
cg17338254	-10.7928	6.16227e-24	2.47908e-20	22	19752522	TBX1;TBX1;TBX1	Body;Body;Body	chr22:19753312-19755013
cg21476000	-9.96674	6.84886e-24	2.73706e-20	12	54430684	HOXC4	5'UTR	chr12:54427025-54428709
cg02947450	-17.4056	8.29648e-24	3.20931e-20	10	22766861			chr10:22764708-22767050
cg04565473	-11.2687	8.27812e-24	3.20931e-20	6	1619162			chr6:1619093-1621094
cg04661709	-14.2413	9.34464e-24	3.59174e-20	9	124360264	DAB2IP	Body	chr9:124360438-124362382
cg13681954	-12.6353	1.13886e-23	4.28616e-20	2	122656302
cg23206851	-12.3419	1.14354e-23	4.28616e-20	7	27143046	HOXA2	TSS1500	chr7:27143181-27143479
cg07433152	-7.92671	1.68593e-23	6.2035e-20	17	60782222	MARCH10;MARCH10	Body;Body	chr17:60781141-60781934
cg00176638	-12.9563	1.9417e-23	7.05855e-20	1	202778443	KDM5B	TSS1500	chr1:202779790-202780684
cg00964751	-11.6538	2.06908e-23	7.3881e-20	17	36828900	C17orf96;C17orf96	1stExon;3'UTR	chr17:36829692-36831500
cg18771184	-8.15617	2.26802e-23	8.05081e-20	6	1617619			chr6:1619093-1621094
cg01217984	-11.5812	2.5989e-23	9.06537e-20	7	27143235	HOXA2	TSS1500	chr7:27143181-27143479
cg16501028	-9.53353	2.59837e-23	9.06537e-20	11	32450000	WT1;WT1;WT1;WT1	Body;Body;Body;Body	chr11:32448261-32449744
cg25828185	-11.4111	3.06523e-23	1.06305e-19	12	54455656	FLJ12825	Body	chr12:54454249-54454458
cg23573129	-14.4107	3.19647e-23	1.09597e-19	22	19751148	TBX1;TBX1;TBX1	Body;Body;Body	chr22:19751653-19751909
cg05318361	-9.65774	3.18456e-23	1.09597e-19	4	1166839	LOC100130872-SPON2;SPON2;SPON2	Body;TSS200;5'UTR	chr4:1164515-1166582
cg10432569	-12.1167	3.40911e-23	1.15099e-19	17	46709858	MIR196A1	Body	chr17:46710812-46711419
cg05298458	-10.5174	3.64349e-23	1.21473e-19	22	19749188	TBX1;TBX1;TBX1	Body;Body;Body	chr22:19748650-19749189
cg08391745	-11.0357	4.33451e-23	1.43718e-19	16	86609136			chr16:86609388-86610465
cg25921357	-11.8558	5.72503e-23	1.86745e-19	19	55887905	TMEM190	TSS1500	chr19:55889005-55889476
cg06755555	-9.50401	6.0521e-23	1.96352e-19	17	46704640	HOXB9	TSS1500	chr17:46702280-46704166
cg09144964	-12.5541	6.46426e-23	2.08602e-19	7	27150262	HOXA3;HOXA3;HOXA3	5'UTR;5'UTR;5'UTR	chr7:27150030-27150418
cg15506609	10.6313	6.87449e-23	2.20661e-19	7	27206073	HOXA9	TSS1500	chr7:27203915-27206462
cg15772924	-11.2834	7.46007e-23	2.3819e-19	12	54413384	HOXC4;HOXC5;HOXC6	5'UTR;Body;5'UTR	chr12:54411709-54412131
cg18453320	-13.2376	7.82114e-23	2.47104e-19	6	1616109			chr6:1604606-1615866
cg21247398	-8.99303	1.01172e-22	3.13088e-19	7	151575277	PRKAG2-AS1;PRKAG2	Body;TSS1500	chr7:151572761-151575106
cg15712310	-13.1272	1.21697e-22	3.70899e-19	16	73100790			chr16:73099812-73100791
cg22109464	-8.49494	1.21431e-22	3.70899e-19	21	34543584	C21orf54	TSS1500
cg13871826	-9.19462	1.32457e-22	4.01666e-19	1	86045347	CYR61;DDAH1	TSS1500;TSS1500	chr1:86046362-86047240
cg01646828	-7.99826	1.42241e-22	4.24928e-19	5	134367680	C5orf66;PITX1	TSS1500;Body	chr5:134366913-134367438
cg20515773	-12.6349	1.60464e-22	4.74667e-19	17	46705766			chr17:46702280-46704166
cg22166883	-8.9658	2.06151e-22	5.98086e-19	1	24116900	LYPLA2	TSS1500	chr1:24117482-24117824
cg00730441	-10.6704	2.17092e-22	6.23832e-19	17	59483863	TBX2	Body	chr17:59485573-59485780
cg25701444	-13.0253	2.22408e-22	6.33077e-19	12	54521977	LOC400043	Body	chr12:54519768-54520457
cg25464265	-13.2191	2.31887e-22	6.56961e-19	1	221063484			chr1:221064889-221065600
cg25721982	-9.41063	2.56941e-22	7.17829e-19	22	19746156	TBX1;TBX1;TBX1	5'UTR;5'UTR;5'UTR	chr22:19746155-19746369
cg09881054	-11.0555	2.59056e-22	7.20403e-19	15	40731625	BAHD1	TSS1500	chr15:40732929-40734697
cg00306311	-8.83666	2.97467e-22	8.15941e-19	4	17783936	FAM184B	TSS1500	chr4:17782642-17783624
cg20925383	-8.92143	3.24727e-22	8.86683e-19	13	50702410			chr13:50703685-50705025
cg12057127	-14.1752	3.28784e-22	8.93716e-19	17	46699155	HOXB9	3'UTR	chr17:46697413-46697701
cg24765079	-11.5467	3.68039e-22	9.87083e-19	16	68772430	CDH1	Body	chr16:68771034-68772344
cg21464565	-9.55297	4.09035e-22	1.08737e-18	7	27141139	HOXA2	Body	chr7:27143181-27143479
cg00190330	-10.2956	4.52357e-22	1.18171e-18	13	50702184	DLEU1	Body	chr13:50697984-50702286
cg17097766	-9.67467	4.99409e-22	1.29343e-18	5	134371397	PITX1;C5orf66	TSS1500;5'UTR	chr5:134368578-134370466
cg19010490	-10.3082	5.12097e-22	1.32062e-18	15	37388127	MEIS2;MEIS2;MEIS2;MEIS2;MEIS2;MEIS2;MEIS2	Body;Body;Body;Body;Body;Body;Body	chr15:37387386-37387614
cg09464728	-8.45975	6.44467e-22	1.63405e-18	17	74533239	CYGB	Body	chr17:74533281-74534566
cg00560793	-8.69582	7.5206e-22	1.89096e-18	12	54413535	HOXC6;HOXC5;HOXC4	5'UTR;Body;5'UTR	chr12:54412990-54413346
cg20951444	-9.00958	7.70701e-22	1.92182e-18	1	33337112	FNDC5	TSS1500
cg23245942	-13.1014	8.11385e-22	2.00669e-18	17	46698973	HOXB9	3'UTR	chr17:46698880-46699083
cg14513685	-9.12244	8.18819e-22	2.0168e-18	15	92619028	SLCO3A1;SLCO3A1	Body;Body
cg03540028	-12.4542	9.7201e-22	2.35374e-18	21	43183977	RIPK4	Body	chr21:43186280-43187436
cg08787968	-14.2312	9.90153e-22	2.37107e-18	11	32451777	WT1;WT1;WT1;WT1	Body;Body;Body;Body	chr11:32452144-32452708
cg04959634	-10.9238	1.28537e-21	2.99481e-18	7	27219224	HOXA10	Body	chr7:27219309-27219750
cg08686175	-10.2042	1.57834e-21	3.60777e-18	13	28546574			chr13:28544524-28544890
cg09052626	-14.5974	1.76447e-21	4.0029e-18	16	86603583			chr16:86599355-86602649
cg03441067	-12.0605	1.83592e-21	4.1494e-18	12	54418132	HOXC6;HOXC5;HOXC4	5'UTR;Body;5'UTR
cg27005487	-10.1734	1.8765e-21	4.22527e-18	17	59484388	TBX2	Body	chr17:59485573-59485780
cg12554483	-15.3357	2.28869e-21	5.05902e-18	10	135051351	VENTX	TSS200	chr10:135048797-135052077
cg08938793	8.50474	2.7168e-21	5.91861e-18	7	27211117	HOXA10;HOXA10	3'UTR;3'UTR	chr7:27212416-27214396
cg06018514	-8.5096	2.98565e-21	6.48091e-18	15	41219741			chr15:41217789-41223180
cg06989610	-9.30613	5.32155e-21	1.10354e-17	12	54451877	FLJ12825	TSS200	chr12:54454249-54454458
cg00720629	-10.8831	5.52654e-21	1.13822e-17	22	19752228	TBX1;TBX1;TBX1	Body;Body;Body	chr22:19753312-19755013
cg20722590	-9.0933	6.1884e-21	1.25737e-17	16	58061473	MMP15	Body	chr16:58059380-58061477
cg12864721	-12.1359	6.55714e-21	1.31897e-17	10	77164987	C10orf41;C10orf41	Body;Body	chr10:77155128-77169600
cg15234845	-13.2149	6.81672e-21	1.36663e-17	10	102496500			chr10:102497154-102497675
cg00562553	-15.3762	7.19214e-21	1.43712e-17	7	27169740	HOXA4	1stExon	chr7:27169572-27170638
cg23551527	-11.2511	8.14728e-21	1.5911e-17	5	92927574	NR2F1;MIR548AO	Body;Body	chr5:92929268-92929489
cg01341487	-11.0117	8.13499e-21	1.5911e-17	22	43505954	BIK	TSS1500	chr22:43505951-43506167
cg01431482	9.64636	8.13758e-21	1.5911e-17	1	2989085	PRDM16;PRDM16	Body;Body	chr1:2990030-2990718
cg14071650	-12.2194	8.6546e-21	1.67392e-17	9	129379319	LMX1B	Body	chr9:129372737-129378106
cg09713684	-11.513	1.08991e-20	2.06826e-17	5	134372398			chr5:134374385-134376751
cg19623226	-8.0829	1.27136e-20	2.37525e-17	11	12108103
cg24807850	-11.3706	1.42319e-20	2.64253e-17	1	3165391	PRDM16;PRDM16	Body;Body	chr1:3163969-3164643
cg19211915	-8.47843	1.5659e-20	2.88973e-17	11	32452513	WT1;WT1;WT1;WT1	Body;Body;Body;Body	chr11:32452144-32452708
cg13959831	-12.5652	1.63343e-20	3.00517e-17	9	36938341	PAX5	Body
cg05413199	-11.9781	1.71986e-20	3.145e-17	16	67430454	ZDHHC1	Body	chr16:67427284-67428950
cg26145504	-8.18557	1.95562e-20	3.5333e-17	11	115801162
cg26349474	-9.81658	1.99596e-20	3.59541e-17	17	46705637			chr17:46702280-46704166
cg03331474	-8.25825	3.2879e-20	5.71939e-17	7	27163331	HOXA3	5'UTR	chr7:27163819-27164098
cg20794351	-9.05905	3.60658e-20	6.23609e-17	8	21908746			chr8:21905461-21905757
cg18877667	-10.4946	4.47096e-20	7.49447e-17	17	48051089	DLX4;DLX4	Body;Body	chr17:48048953-48050616
cg09170311	-8.58947	5.02391e-20	8.28329e-17	11	111385778	C11orf88;C11orf88	Body;Body	chr11:111383168-111383892
cg18045195	-10.6866	8.09854e-20	1.28946e-16	2	45178950			chr2:45179364-45180394
cg18512336	-8.62256	9.20732e-20	1.4507e-16	8	70981068	PRDM14	Body	chr8:70981873-70984888
cg18304280	-9.04297	1.45009e-19	2.21534e-16	14	103010694			chr14:103010784-103011625
cg23197405	-10.1053	1.68268e-19	2.5449e-16	12	54451938	FLJ12825	TSS200	chr12:54454249-54454458
cg01359111	-9.2381	1.73674e-19	2.61356e-16	19	12271904			chr19:12273794-12274291
cg27409910	-14.2331	2.47477e-19	3.59857e-16	11	32454216	WT1;WT1;WT1;WT1	Body;Body;Body;Body	chr11:32454874-32457311
cg27305809	-10.4462	7.40746e-19	9.67541e-16	12	54413558	HOXC6;HOXC5;HOXC4	5'UTR;Body;5'UTR	chr12:54412990-54413346
cg21240005	-12.1332	1.3286e-18	1.6565e-15	7	155813212
cg23828300	-10.2639	1.81479e-18	2.2035e-15	19	13095801
cg07523753	-10.4032	2.20022e-18	2.62915e-15	1	2979582	FLJ42875	Body	chr1:2979275-2980758
cg08455772	-9.65218	3.85402e-18	4.42993e-15	12	54452069	FLJ12825	Body	chr12:54454249-54454458
cg10957359	-11.1425	5.50455e-18	6.08374e-15	4	107696650
cg06230839	-12.7507	6.04503e-18	6.56093e-15	21	43189892			chr21:43186280-43187436
cg21542881	-10.1855	7.31233e-18	7.78242e-15	19	39754717			chr19:39754973-39756540
cg22780845	-9.75319	9.20125e-18	9.47679e-15	4	166793622	TLL1;TLL1	TSS1500;TSS1500	chr4:166794545-166795341
cg05186879	-9.80505	1.47074e-17	1.44547e-14	3	50650322	MAPKAPK3;CISH;CISH	5'UTR;TSS1500;TSS1500	chr3:50648939-50649829
Table S2. List of differentially methylated probes (DMPs) identified for WDSTS episignature
