# Supplementary material for: Clinical Utility of a Unique Genome-Wide DNA Methylation Signature for KMT2A-Related Syndrome
Source: Int J Mol Sci. 2022 Feb 5;23(3):1815. doi: 10.3390/ijms23031815 (PMC8836705; doi:10.3390/ijms23031815)
Supplement: Supplementary file 1 [file ijms-23-01815-s001.zip › ijms-1541287-supplementary materials/Supplementary Files/Table S3.xlsx]

## Sheet: Sheet1
DMR #	Chromosome	Start	End	Width	Strand	Number of CpGs	Min Smoothed FDR	Stouffer	HMFDR	Fisher	Maxdiff	Meandiff	Overlapping Gene(s)
1	chr7	27186554	27188770	2217	*	12	0	1.03056e-204	2.87094e-29	1.68579e-219	0.21338	0.111114	HOXA3, HOXA-AS3, HOXA6, AC004080.5, AC004080.6
2	chr7	26897253	26897714	462	*	5	0	4.68616e-153	4.21348e-34	7.22993e-150	0.274811	0.226205	SKAP2
3	chr12	54430684	54432430	1747	*	5	5.58323e-138	1.02576e-98	8.03049e-25	8.12283e-97	-0.133783	-0.111234	HOXC4
4	chr6	1615843	1617619	1777	*	6	2.14243e-161	1.80116e-88	1.46129e-29	1.02578e-95	-0.235271	-0.11614
5	chr1	2989085	2990064	980	*	3	3.79392e-110	2.31447e-68	2.35373e-27	2.04037e-67	0.168119	0.132407	PRDM16
6	chr12	54451877	54452069	193	*	3	3.01108e-94	1.08706e-50	1.50374e-18	2.78918e-49	-0.109979	-0.101235	AC023794.2
7	chr15	90290549	90291404	856	*	3	1.39728e-67	1.18818e-41	1.48849e-17	8.33027e-41	-0.135063	-0.110729
Table S3. List of differentially methylated regions (DMRs) identified for WDSTS episignature
