# Supplementary material for: Clinical Utility of a Unique Genome-Wide DNA Methylation Signature for KMT2A-Related Syndrome
Source: Int J Mol Sci. 2022 Feb 5;23(3):1815. doi: 10.3390/ijms23031815 (PMC8836705; doi:10.3390/ijms23031815)
Supplement: Supplementary file 1 [file ijms-23-01815-s001.zip › ijms-1541287-supplementary materials/Supplementary Files/Table S4.xlsx]

## Sheet: Sheet1
Annotation Cluster 1 (Enrichment Score: 13.21)
Term	Count	Genes	P-Value	FDR
DNA-binding region:Homeobox	21	ALX3,ALX4,LMX1B,SIX2,VENTX,CDX2,DLX4,HOXA10,HOXA2,HOXA3,HOXA4,HOXA6,HOXA7,HOXA9,HOXB9,HOXC4,HOXC5,HOXC6,LBX2,PITX1,VAX2	1.02297e-24	2.61881e-22
Developmental protein	28	ALX3,ALX4,DAB2IP,LMX1B,MEIS2,SIX2,TBX1,TBX2,TBX4,VENTX,CDX2,DLX4,HEY2,HOXA10,HOXA2,HOXA3,HOXA4,HOXA6,HOXA7,HOXA9,HOXB9,HOXC4,HOXC5,HOXC6,PAX5,PITX1,TLL1,VAX2	3.48452e-18	2.29978e-16
DNA-binding	35	ALX3,ALX4,LMX1B,MEIS2,PRDM14,PRDM16,SIX2,TBX1,TBX2,TBX4,VENTX,WT1,CDX2,DLX4,FOXD2,FOXL2,HEY2,HOXA10,HOXA2,HOXA3,HOXA4,HOXA6,HOXA7,HOXA9,HOXB9,HOXC4,HOXC5,HOXC6,LBX2,NR2F1,,PAX5,PITX1,VAX2,ZNF664,ZNF860	6.43772e-16	2.8326e-14
Transcription regulation	34	ALX3,ALX4,LMX1B,MEIS2,PRDM14,PRDM16,TBX1,TBX2,TBX4,WT1,BAHD1,CDX2,FOXD2,FOXL2,HEY2,HOXA10,HOXA2,HOXA3,HOXA4,HOXA6,HOXA7,HOXA9,HOXB9,HOXC4,HOXC5,HOXC6,LBX2,KDM5B,NR2F1,PAX5,,PITX1,VAX2,ZNF664,ZNF860	1.98272e-13	6.54297e-12
Nucleus	39	ALX3,ALX4,LMX1B,MEIS2,PRDM14,PRDM16,SIX2,TBX1,TBX2,TBX4,VENTX,WT1,BAHD1,CDX2,DLX4,ESRP2,FOXD2,FOXL2,HEY2,HOXA10,HOXA2,HOXA3,HOXA4,HOXA6,HOXA7,HOXA9,HOXB9,HOXC4,HOXC5,HOXC6,,LBX2,KDM5B,MAPKAPK3,NR2F1,PAX5,PITX1,VAX2,ZNF664,ZNF860	6.60321e-07	1.45271e-05
Annotation Cluster 2 (Enrichment Score: 5.07)
Term	Count	Genes	P-Value	FDR
GO:0000978~RNA polymerase II core promoter proximal region sequence-specific DNA binding	11	MEIS2,SIX2,TBX2,DLX4,FOXL2,HOXA10,HOXA2,HOXA7,PAX5,PITX1,ZNF664	8.23157e-07	4.06091e-05
GO:0045944~positive regulation of transcription from RNA polymerase II promoter	17	ALX4,DAB2IP,LMX1B,MEIS2,SIX2,TBX1,WT1,CYR61,FOXL2,HEY2,HOXA10,HOXA2,HOXA7,HOXB9,NR2F1,PAX5,PITX1	1.09102e-06	0.000116957
Annotation Cluster 3 (Enrichment Score: 2.56)
Term	Count	Genes	P-Value	FDR
IPR018186:Transcription factor, T-box, conserved site	3	TBX1,TBX2,TBX4	0.0016366	0.0290496
Table S4: Functional annotation clustering of DMPs using DAVID
