# Supplementary material for: Clinical Utility of a Unique Genome-Wide DNA Methylation Signature for KMT2A-Related Syndrome
Source: Int J Mol Sci. 2022 Feb 5;23(3):1815. doi: 10.3390/ijms23031815 (PMC8836705; doi:10.3390/ijms23031815)
Supplement: Supplementary file 1 [file ijms-23-01815-s001.zip › ijms-1541287-supplementary materials/Supplementary Files/Table S5.xlsx]

## Sheet: Table S1 HPO
Phenotypic features	HPO terms		Aggarwal et al.2017	Li et al. 2018	Baer et al. 2018	Giangiobbe et al. 2020	total (number of patients)	Comments
number of patients			26	16	33	11	86
Growth	HP:0001511	Intrauterine growth retardation			12	5	17
	HP:0008897	Postnatal growth retardation (height or weight)	22	12	30	8	72
	HP:0011968	Feeding difficulties	9	5	20	8	42
Craniofacial features	HP:0000252	Microcephaly		8	10	5	23
	HP:0000316	Hypertelorism	12	13	21	9	55
	HP:0000508	Ptosis		10	5		15
	HP:0045025	Narrow palpebral fissure	14		23	8	45
	HP:0000494	Downslanted palpebral fissures	15	12	18	6	51
	HP:0000431	Wide nasal bridge	16	10	22	9	57
	HP:0000219	Thin upper lip vermilion		8	24	7	39
	HP:0000233	Thin vermilion border	12				12
	HP:0000455	Broad nasal tip	12				12
	HP:0000343	Long philtrum		9	20		29
	HP:0000369	Low-set ears		6	15	5	26
Skeletal anomalies	HP:0002949	Fused cervical vertebrae			5	8	13
	HP:0002308	Arnold-Chiari malformation			1	2	3
	HP:0000960	Sacral dimple		4	8	8	20
	HP:0000772	Abnormality of the ribs			4	3	7
	HP:0001156	Brachydactyly		8	9	8	25
	HP:0030084	Clinodactyly	9	4	6	10	29	Clinodactyly of the 5th finger
	HP:0001182	Tapered finger			9		9
Developmental and neurology	HP:0001252	Hypotonia			18	7	25
	HP:0001263	Global developmental delay	23				23
	HP:0031936	Delayed walking		10	19		29
	HP:0000750	Delayed speech and language development		12	24		36
	HP:0001249	Intellectual disability		14	33	8	55
	HP:0001256	Intellectual disability, mild			18	4	22
	HP:0002342	Intellectual disability, moderate			11	4	15
	HP:0010864	Intellectual disability, severe			4		4
	HP:0002011	Morphological central nervous system abnormality			10		10
	HP:0001250	Seizure			4	3	7
	HP:0000708	Behavioral abnormality			10	6	16
	HP:0000718	Aggressive behavior		4	4		8
Hairiness	HP:0000574	Thick eyebrow	16	6	23	6	51
	HP:0000527	Long eyelashes	16	15	24	9	64
	HP:0001595	Abnormal hair morphology	11				11	Thick hair
	HP:0000998	Hypertrichosis	21		24	9	54
	HP:0004780	Elbow Hypertrichosis		7	19	6	32	Hypertrichosis, cubiti
	HP:0011913	Lumbar hypertrichosis		12	21		33	Hypertrichosis, back
	HP:0000998	Hypertrichosis		8	9		17	Hypertrichosis, lower limbs
Organic anomalies	HP:0001627	Cardiac anomalies		3	8	5	16
	HP:0000478	Abnormality of the eye		4	19	4	27	Ophthalmological anomalies
	HP:0012210	Abnormal renal morphology			7	5	12
Table S5: Selection of accurate HPO terms describing phenotypic profiling of WDSTS patients after literature study
