# Supplementary material for: Clinical Utility of a Unique Genome-Wide DNA Methylation Signature for KMT2A-Related Syndrome
Source: Int J Mol Sci. 2022 Feb 5;23(3):1815. doi: 10.3390/ijms23031815 (PMC8836705; doi:10.3390/ijms23031815)
Supplement: Supplementary file 1 [file ijms-23-01815-s001.zip › ijms-1541287-supplementary materials/Supplementary Files/Table S6.xlsx]

## Sheet: KMT2A variants
Genetic change	Exon / Intron	Variant type	Primary ACMG variant classification	Match to WDSTS Episignature	ACMG variant reclassification after methylation study	Expert opinion after variant reclassification
NM_001197104.1(KMT2A):c.29C>T, p.(Pro10Leu)	01	missense	VUS	no	yes	LB
NM_001197104.1(KMT2A):c.100C>G, p.(Arg34Gly)	01	missense	LB	no	no	LB
NM_001197104.1(KMT2A):c.352G>T, p.(Val118Phe)	01	missense	VUS	no	yes	LB
NM_001197104.1(KMT2A):c.478C>T, p.(Arg160*)	02	stop_gained	P	yes	no	P
NM_001197104.1(KMT2A):c.1128dup, p.(Gln377Thrfs*12)	03	frameshift	P	yes	no	P
NM_001197104.1(KMT2A):c.1539del, p.(Ile515Phefs*52)	03	frameshift	P	yes	no	P
NM_001197104.1(KMT2A):c.1821_1825del, p.(Arg608Ilefs*9)	03	frameshift	P	yes	no	P
NM_001197104.1(KMT2A):c.2318_2319del, p.(Pro773Leufs*12)	03	frameshift	P	yes	no	P
NM_001197104.1(KMT2A):c.2318dup, p.(Ser774Valfs*12)	03	frameshift	P	yes	no	P
NM_001197104.1(KMT2A):c.2605G>T, p.(Glu869*)	03	stop_gained	P	yes	no	P
NM_001197104.1(KMT2A):c.2647G>T, p.(Glu883*)	03	stop_gained	P	yes	no	P
NM_001197104.1(KMT2A):c.3019G>T, p.(Gly1007Cys)	03	missense	VUS	no	yes	LB
NM_001197104.1(KMT2A):c.3301C>T, p.(Arg1101*)	04	stop_gained	P	yes	no	P
NM_001197104.1(KMT2A):c.3379C>T, p.(Pro1127Ser)	05	missense	VUS	no	yes	LB
NM_001197104.1(KMT2A):c.3451C>T, p.(Arg1151*)	05	stop_gained	P	yes	no	P
NM_001197104.1(KMT2A):c.3460C>T, p.(Arg1154Trp)	05	missense	LP	yes	yes	P
NM_001197104.1(KMT2A):c.3464G>A, p.(Cys1155Tyr)	05	missense	LP	yes	yes	P
NM_001197104.1(KMT2A):c.3629_3634+1del, p.(Lys1211_Ala1212del)	06	splice region -(+/-1_2)	P	yes	no	P
NM_001197104.1(KMT2A):c.3634+1G>A	06	splice region -(+/-1_2)	P	yes	no	P
NM_001197104.1(KMT2A):c.3635-1G>A	06	splice region -(+/-1_2)	P	yes	no	P
NM_001197104.1(KMT2A):c.3740_3741del, p.(Ser1247Cysfs*12)	07	frameshift	P	yes	no	P
NM_001197104.1(KMT2A):c.3790C>T, p.(Arg1264*)	07	stop_gained	P	yes	no	P
NM_001197104.1(KMT2A):c.3895_3896del, p.(Ser1299Profs*26)	07	frameshift	P	yes	no	P
NM_001197104.1(KMT2A):c.4018G>T, p.(Glu1340Ter)	08	stop_gained	P	yes	no	P
NM_001197104.1(KMT2A):c.4256G>A, p.(Gly1419Asp)	10	missense	VUS	yes	yes	P
NM_001197104.1(KMT2A):c.4426T>G, p.(Cys1476Gly)	11	missense	VUS	yes	yes	P
NM_001197104.1(KMT2A):c.4432_4434del, p.(Arg1478del)	11	inframe_deletion	LP	yes	yes	P
NM_001197104.1(KMT2A):c.4727dup, p.(Tyr1576*)	14	stop_gained	P	yes	no	P
NM_001197104.1(KMT2A):c.5251A>T, p.(Lys1751*)	17	stop_gained	P	yes	no	P
NM_001197104.1(KMT2A):c.5312G>A, p.Trp1771*)	18	stop_gained	P	yes	no	P
NM_001197104.1(KMT2A):c.5431C>T, p.(Arg1811*)	19	stop_gained	P	yes	no	P
NM_001197104.1(KMT2A):c.5572C>T, p.(Arg1858*)	20	stop_gained	P	yes	no	P
NM_001197104.1(KMT2A):c.5803-1G>A	21	splice region -(+/-1_2)	P	yes	no	P
NM_001197104.1(KMT2A):c.5806T>C, p.(Cys1936Arg)	22	missense	VUS	yes	yes	P
NM_001197104.1(KMT2A):c.6735dup, p.(Val2246Serfs*2)	27	frameshift	P	yes	no	P
NM_001197104.1(KMT2A):c.7150C>T, p.(Gln2384*)	27	stop_gained	P	yes	no	P
NM_001197104.1(KMT2A):c.7324G>T, p.(Glu2442*)	27	stop_gained	P	yes	no	P
NM_001197104.1(KMT2A):c.7438C>T, p.(Arg2480*)	27	stop_gained	P	yes	no	P
NM_001197104.1(KMT2A):c.7630G>T, p.(Glu2544*)	27	stop_gained	P	yes	no	P
NM_001197104.1(KMT2A):c.7975C>T, p.(Arg2659*)	27	stop_gained	P	yes	no	P
NM_001197104.1(KMT2A):c.8387G>T, p.(Gly2796Val)	27	missense	VUS	no	yes	LB
NM_001197104.1(KMT2A):c.8532_8533del, p.(Cys2844Trpfs*24)	27	frameshift	P	yes	no	P
NM_001197104.1(KMT2A):c.8545C>G, p.(Pro2849Ala)	27	missense	VUS	no	yes	LB
NM_001197104.1(KMT2A):c.9001del, p.(His3001Thrfs*15)	27	frameshift	P	yes	no	P
NM_001197104.1(KMT2A):c.9068del, p.(Gln3023Argfs*3)	27	frameshift	P	yes	no	P
NM_001197104.1(KMT2A):c.9538_9539del, p.(Ile3180Glnfs*55)	27	frameshift	P	yes	no	P
NM_001197104.1(KMT2A):c.9575A>C, p.(Gln3192Pro)	27	missense	VUS	no	yes	LB
NM_001197104.1(KMT2A):c.10315_10316delinsAC, p.(Gly3439Thr)	27	inframe_deletion	VUS	no	yes	LB
NM_001197104.1(KMT2A):c.10498C>T, p.(Gln3500*)	27	stop_gained	P	yes	no	P
NM_001197104.1(KMT2A):c.10736del, p.(Leu3580Ter)	27	stop_gained	P	yes	no	P
NM_001197104.1(KMT2A):c.10837C>T, p.(Gln3613*)	29	stop_gained	P	yes	no	P
NM_001197104.1(KMT2A):c.10900+1G>A	29	splice region -(+/-1_2)	P	yes	no	P
NM_001197104.1(KMT2A):c.11001dup, p.(Pro3668Thrfs*8)	30	frameshift	P	yes	no	P
NM_001197104.1(KMT2A):c.11347_11376del, p.(Phe3783_Pro3792del)	33	inframe_deletion	VUS	no	yes	LB
Table S6: Classification of 54 KMT2A variants after episignature study. LB: likely benign, VUS: variant of uncertain significance, LP: likely pathogenic, P: pathogenic
